# Supplementary material for: Phase 3 Randomized, Multicenter, Placebo-Controlled Study to Evaluate Safety, Immunogenicity, and Lot-to-Lot Consistency of an Adjuvanted Cell Culture-Derived, H5N1 Subunit Influenza Virus Vaccine in Healthy Adult Subjects
Source: Vaccines (Basel). 2022 Mar 23;10(4):497. doi: 10.3390/vaccines10040497 (PMC9027673; doi:10.3390/vaccines10040497)
Supplement: Supplementary file 1 [file vaccines-10-00497-s001.zip]

Archive with 1 entries (1 files):
- vaccines-1599014-supplementary.pdf
